# Supplementary material for: MicroRNA-27a-5p Downregulates Expression of Proinflammatory Cytokines in Lipopolysaccharide-Stimulated Human Dental Pulp Cells via the NF-κB Signaling Pathway
Source: Int J Mol Sci. 2024 Sep 7;25(17):9694. doi: 10.3390/ijms25179694 (PMC11395329; doi:10.3390/ijms25179694)
Supplement: Supplementary file 1 [file ijms-25-09694-s001.zip]

Archive with 1 entries (1 files):
- ijms-3151988-supplementary.pdf
